# Supplementary material for: Analysis of Cembrane-Type Diterpenoids from Cultured Soft Coral Sclerophytum flexibile for Inhibition of TGF-β-Induced IL-6 Secretion in Inflammation-Associated Cancer
Source: Int J Mol Sci. 2025 Nov 21;26(23):11280. doi: 10.3390/ijms262311280 (PMC12692079; doi:10.3390/ijms262311280)
Supplement: Supplementary file 1 [file ijms-26-11280-s001.zip]

Archive with 1 entries (1 files):
- ijms-3920857-supplementary.pptx
